# Supplementary material for: Effects of stress or infection on rat behavior show robust reversals due to environmental disturbance
Source: F1000Res. 2018 Jan 16;6:2097. Originally published 2017 Dec 6. [Version 2] doi: 10.12688/f1000research.13171.2 (PMC5782406; doi:10.12688/f1000research.13171.2)
Supplement: Cat odour avoidance assay — Percentage time spent exploring the cat odour stimulus by uninfected and Toxoplasma-infected rats in both experiment 1 and 2. [file f1000research-6-14793-s0000.tgz]

Archive with 1 entries (1 files):
- 803b7be3-c2ab-49e9-b00f-7e5da4d83b23_Copy_of_Cat_odour_data_sheet.xlsx
