# Supplementary material for: Effects of stress or infection on rat behavior show robust reversals due to environmental disturbance
Source: F1000Res. 2018 Jan 16;6:2097. Originally published 2017 Dec 6. [Version 2] doi: 10.12688/f1000research.13171.2 (PMC5782406; doi:10.12688/f1000research.13171.2)
Supplement: Cat odour avoidance assay — Percentage time spent exploring the cat odour stimulus by uninfected and Toxoplasma-infected rats in both experiment 1 and 2. [file f1000research-6-14793-s0000.tgz › 803b7be3-c2ab-49e9-b00f-7e5da4d83b23_Copy_of_Cat_odour_data_sheet.xlsx]

## Sheet: Cat odour
Experimental Group	% time spent exploring cat odour
	Experiment 1	Experiment 2
Uninfected	28.6	42.0403
Uninfected	5	51.6454
Uninfected	4.2	36.106
Uninfected	8.2	64.2395
Uninfected	22.8	51.8399
Uninfected	21.2	27.158
Uninfected	54	40.715
Uninfected	20.2	34.8443
Uninfected		23.6842
Uninfected		29.6547
Infected	0.4	32.2097
Infected	9.8	34.2627
Infected	7.8	4.72743
Infected	19.6	37.4962
Infected	5.8	30.8031
Infected	11.6	31.8182
Infected	7.4	29.3543
Infected		0.87127
Infected		12.035
