# Supplementary material for: Effects of stress or infection on rat behavior show robust reversals due to environmental disturbance
Source: F1000Res. 2018 Jan 16;6:2097. Originally published 2017 Dec 6. [Version 2] doi: 10.12688/f1000research.13171.2 (PMC5782406; doi:10.12688/f1000research.13171.2)
Supplement: Elevated plus maze anxiety test — Escape latency and percentage open arm entries for stressed and unstressed animals. [file f1000research-6-14793-s0001.tgz]

Archive with 1 entries (1 files):
- e7d93273-e905-42f5-9838-29e4e1e51fc7_Copy_of_Stress_paradigm_data_sheet.xlsx
