# Supplementary material for: Effects of stress or infection on rat behavior show robust reversals due to environmental disturbance
Source: F1000Res. 2018 Jan 16;6:2097. Originally published 2017 Dec 6. [Version 2] doi: 10.12688/f1000research.13171.2 (PMC5782406; doi:10.12688/f1000research.13171.2)
Supplement: Elevated plus maze anxiety test — Escape latency and percentage open arm entries for stressed and unstressed animals. [file f1000research-6-14793-s0001.tgz › e7d93273-e905-42f5-9838-29e4e1e51fc7_Copy_of_Stress_paradigm_data_sheet.xlsx]

## Sheet: Stress paradigm
Experimental Group	Escape latency (s)	%Open arm entries in the EPM
Unstressed	270	0
Unstressed	140	20
Unstressed	300	20
Unstressed	300	0
Unstressed	285	50
Unstressed	54	0
Unstressed	195	0
Unstressed	80	14.29
Stressed	148	33.33
Stressed	46	38.46
Stressed	139	50
Stressed	77	50
Stressed	70	44.44
Stressed	66	36.36
Stressed	29	37.5
Stressed	78	36.36
